# Supplementary material for: Improved Glycaemic Control and Nephroprotective Effects of Empagliflozin and Paricalcitol Co-Therapy in Mice with Type 2 Diabetes Mellitus
Source: Int J Mol Sci. 2023 Dec 12;24(24):17380. doi: 10.3390/ijms242417380 (PMC10743534; doi:10.3390/ijms242417380)
Supplement: Supplementary file 1 [file ijms-24-17380-s001.zip]

Archive with 1 entries (1 files):
- ijms-2750546-supplementary.pdf
